# Supplementary material for: Influential Serum Kinases (Non-sFlt-1) and Phosphatases in Preeclampsia—Systematic Review and Metanalysis
Source: Int J Mol Sci. 2023 Aug 16;24(16):12842. doi: 10.3390/ijms241612842 (PMC10454832; doi:10.3390/ijms241612842)
Supplement: Supplementary file 1 [file ijms-24-12842-s001.zip]

Archive with 1 entries (1 files):
- ijms-2520070-supplementary.pdf
